# Supplementary material for: Infectious Diseases Associated with Desert Dust Outbreaks: A Systematic Review
Source: Int J Environ Res Public Health. 2022 Jun 5;19(11):6907. doi: 10.3390/ijerph19116907 (PMC9180817; doi:10.3390/ijerph19116907)
Supplement: Supplementary file 1 [file ijerph-19-06907-s001.zip]

Archive with 1 entries (1 files):
- ijerph-1720280-supplementary.pdf
